# Supplementary material for: Extensions of the mTPI and TEQR designs to include non-monotone efficacy in addition to toxicity for optimal dose determination for early phase immunotherapy oncology trials
Source: Contemp Clin Trials Commun. 2018 Jan 31;10:62–76. doi: 10.1016/j.conctc.2018.01.006 (PMC5898482; doi:10.1016/j.conctc.2018.01.006)
Supplement: mmc1 [file mmc1.xml]

<?xml version="1.0" encoding="UTF-8" standalone="no"?><data:data><datasets><author>revathia@gmail.com</author><type>0</type><dataset><value>1</value><reason>No data was used for the research described in the article</reason><comments/></dataset></datasets></data:data>
